# Supplementary material for: Signature-driven repurposing of Midostaurin for combination with MEK1/2 and KRASG12C inhibitors in lung cancer
Source: Nat Commun. 2023 Oct 10;14:6332. doi: 10.1038/s41467-023-41828-z (PMC10564741; doi:10.1038/s41467-023-41828-z)
Supplement: Supplementary file 7 — Source Data [file 41467_2023_41828_MOESM7_ESM.xlsx]

## Sheet: Fig 1
Figure 1B		Inhibitors	Repurposing score
		Dabrafenib (BRAF, CRAF)	-0.4048
		U0126 (MEK1/2)	-0.4036
		AZ-628 (CRAF, BRAF-V600E)	-0.3978
		Pimasertib (MEK1/2)	-0.3871
		PD-198306 (MEK1/2)	-0.3857
		SA-25547 (?)	-0.3316
		BRD-K10899576 (MEK5-K2)	-0.3286
		BRD-K10846167 (WEE1, NRF2F2, FLT3, CK1d)	-0.3179
		Neratinib (ERBB2, EGFR)	-0.312
		Lestaurtinib (FLT3)	-0.309
		Panobinostat (HDAC)	-0.3007
Figure 1C		H1792 -Combination Indexes
	Data	MEK5 vs LEST	MEK5 vs NERA	MEK5 vs PANO	NERA vs LEST	PANO vs LEST	PANO vs NERA	TRAM vs LEST	TRAM vs MEK5	TRAM vs NERA	TRAM vs PANO	TRAM vs WEE1	WEE1 vs LEST	WEE1 vs MEK5	WEE1 vs NERA	DABRA vs LEST	DABRA vs PANO	DABRA vs WEE1
	1	0.773	0.487	3.34	0.297	1.299	0.852	0.299	0.039	0.022	4.178	0.347	1.734	0.847	0.298	1.131	16.983	1.124
	2	0.709	0.659	2.251	0.163	1.312	0.65	0.167	0.124	0.008	0.103	0.209	1.984	0.836	0.387	1.421	150.158	1.795
	3	0.69	0.849	1.124	0.092	1.245	0.377	0.092	0.113	0.009	0.991	0.153	1.165	0.804	0.525	1.769	397.403	3.014
	4	0.868	0.806	2.179	0.299	1.336	1.267	0.316	0.116	0.02	0.056	0.197	1.554	0.725	0.19	11.193	58.473	1.437
	5	0.743	0.131	1.282	0.167	1.404	0.897	0.172	0.208	0.011	0.185	0.081	1.077	0.513	0.221	1.9	237.668	1.933
	6	0.752	0.095	0.834	0.092	1.428	0.669	0.096	0.813	0.009	0.043	0.046	0.704	0.496	0.375	2.366	1723.95	2.428
	7	0.801	0.008	1.236	0.316	1.398	1.104	0.294	0.157	0.019	0.491	0.159	1.736	1.022	0.128	1.467	127.788	1.514
	8	0.579	334.145	0.988	0.172	1.882	1.184	0.173	0.134	0.011	0.215	0.064	1.215	0.591	0.165	1.434	1037.19	2.011
	9	0.603	215.584	0.763	0.096	17.955	0.936	0.1	0.113	0.009	0.032	0.032	0.761	0.435	0.223	1.615	2813.09	2.268
		H2009 -Combination Indexes
	Data	MEK5 vs LEST	MEK5 vs NERA	MEK5 vs PANO	NERA vs LEST	PANO vs LEST	PANO vs NERA	TRAM vs LEST	TRAM vs MEK5	TRAM vs NERA	TRAM vs PANO	TRAM vs WEE1	WEE1 vs LEST	WEE1 vs MEK5	WEE1 vs NERA	DABRA vs LEST	DABRA vs PANO	DABRA vs WEE1
	1	0.271	100261	0.38	0.614	0.926	1.48	0.286	159.714	0.392	5.21099	0.51707	2.197	0.813	0.722	0.435	0.08211	0.638
	2	0.561	212284	0.091	0.716	1.209	1.515	0.168	197.471	0.189	149000000000	0.23315	1.59	0.672	0.516	0.528	0.09221	0.681
	3	0.849	1.42366	408.786	10.107	0.899	7.271	0.099	433.716	217.618	5.74e+23	0.09242	1.087	0.746	0.538	0.764	0.11383	0.751
	4	0.818	1529294	211.583	0.701	0.651	1.108	0.323	187.259	0.36	5.24917	0.5363	1.255	0.528	0.364	1.883	0.07733	0.823
	5	1.04	565298	0.886	0.582	0.799	0.762	0.187	114.579	0.182	28.9867	0.22589	0.907	0.458	0.354	1.402	0.09907	0.846
	6	0.268	19358	205.374	5.806	0.57	2.016	0.092	356.48	0.102	1.15e+23	0.09036	0.969	0.493	0.405	1.004	0.11262	0.958
	7	1.057	2.71827	0.068	0.741	0.513	0.649	0.335	166.022	0.336	36700000000	0.52929	1.085	0.522	0.431	1.471	0.14561	1.201
	8	1.169	1.45835	0.041	5.159	0.775	0.423	0.195	5979.92	0.185	2.66931	0.2335	0.831	0.426	0.325	1.111	0.14078	1.281
	9	0.587	0.82839	103.667	3.655	0.413	3.017	0.1	41.01	0.177	8958.68	0.10053	0.421	0.518	0.43352	0.999	0.13453	1.359

## Sheet: Fig Suppl 1
Figure Supp 1A	Databases	Enrichment score
	Ladanyi et al	0.774
	Okayama et al	0.726
	Beer et al	0.701
	Ding et al	0.64
	TCGA	0.599
	Wilkerson et al	0.49

## Sheet: Fig 2
Figure 2A		Wild-type cell lines					Mutant cell lines
	Cell viability (%)	Trametinib	Lest	Tram-Lest		Cell viability (%)	Trametinib	Lest	Tram-Lest
	H1437 cells	126.928	111.503	100.523		H1792 cells	81.67	89.739	18.517
	H2126 cells	99.365	101.731	95.211		H2009 cells	123.375	97.973	37.388
	HCC78 cells	96.46	86.372	89.912		H358 cells	75.933	102.409	65.496
	H1993 cells	96.842	74.349	80.831		A549 cells	88.93	80.795	46.177
	H1650 cells	105.311	80.294	64.85		H23 cells	77.381	73.606	43.79
						HCC44 cells	82.48	86.15	11.04
Figure 2B		KRAS mut cell lines
	3D cell viability (%)	Ctrl	Tram	Lest	Combo
	H1792 cells	99.9832	73.1983	80.3052	27.489
	H2009 cells	99.9797	88.4337	91.755	42.9149
	A549 cells	100.033	90.06	95.2439	56.188
Figure 2D		H1792 Ctrl - Tumor volume change (%)								H1792 Tram - Tumor volume change (%)								H1792 Lest - Tumor volume change (%)								H1792 Combo - Tumor volume change (%)
	Days	Tumor 1	Tumor 2	Tumor 3	Tumor 4	Tumor 5	Tumor 6	Tumor 7	Tumor 8	Tumor 1	Tumor 2	Tumor 3	Tumor 4	Tumor 5	Tumor 6	Tumor 7	Tumor 8	Tumor 1	Tumor 2	Tumor 3	Tumor 4	Tumor 5	Tumor 6	Tumor 7	Tumor 8	Tumor 1	Tumor 2	Tumor 3	Tumor 4	Tumor 5	Tumor 6	Tumor 7	Tumor 8
	0	0	0	0	0	0	0	0	0	0	0	0	0	0	0	0	0	0	0	0	0	0	0	0	0	0	0	0	0	0	0	0	0
	3	2.89274	16.7859	25.4478	26.9853	98.738	73.6372	73.913	3.51824	-52.2396	-51.4902	-28.7222	-14.9415	-1.81426	-50.8752	-16.5141	-21.5709	90.2845	127.793	146.408	69.872	32.6336	55.469	43.3548	64.62	-31.3285	-57.0685	-47.5344	28.1669	-4.39125	-38.0718	-63.5999	-15.2364
	7	65.0361	80.4234	179.32	128.92	315.875	300.772	93.9085	50.5159	-50.5695	-38.4597	14.3127	-35.1855	7.65171	-19.8011	33.7981	71.5764	137.3	342.797	293.293	149.365	216.855	169.445	185.276	196.15		-44.4139	-37.3192			40.6037	-60.5151
	10	298.42	264.137	134.526	162.425	422.265	417.994	198.961	150.214	5.51811	26.5153	131.923	17.729	124.155	52.616	43.9414	141.692	235.444	530.661	569.866	242.348	179.257	147.85	287.963	111.888	-18.7908	-55.9948	-28.6518	23.7124	21.8186	47.7945	-39.1718	-24.1301
	14	302.322	493.704	284.738	351.377	1072.62	411.238	425.948	354.864	132.341	232.589	187.143	193.428	610.473	413.373	117.876	141.303	475.135	1502.61	350.101	612.569	353.278	180.982	252.676	232.73	29.0459	-23.3488	21.4775	77.8542	83.3533	2.46759	24.8283	27.5164
	17	222.218	940.853	477.385	948.143	1157.84	358.804	932.295	756.272	320.002	424.553	88.4729	260.777	781.02	531.002	338.197	239.676	488.641	1136.49	201.085	665.596	375.363	270.728	179.672	267.852	54.6583	2.80188	69.3288	90.6673	160.631	52.5135	14.9986	75.7197
Figure 3E		H1792 Ctrl - Tumor volume change (%)								H1792 Tram - Tumor volume change (%)								H1792 Lest - Tumor volume change (%)								H1792 Combo - Tumor volume change (%)
		Tumor 1	Tumor 2	Tumor 3	Tumor 4	Tumor 5	Tumor 6	Tumor 7	Tumor 8	Tumor 1	Tumor 2	Tumor 3	Tumor 4	Tumor 5	Tumor 6	Tumor 7	Tumor 8	Tumor 1	Tumor 2	Tumor 3	Tumor 4	Tumor 5	Tumor 6	Tumor 7	Tumor 8	Tumor 1	Tumor 2	Tumor 3	Tumor 4	Tumor 5	Tumor 6	Tumor 7	Tumor 8
		1157.84	948.143	940.853	932.295	756.272	477.385	358.804	222.218	781.02	531.002	424.553	338.197	320.002	260.777	239.676	88.4729	1136.49	665.596	488.641	375.363	270.728	267.852	201.085	179.672	160.631	90.6673	75.7197	69.3288	54.6583	52.5135	14.9986	2.80188

## Sheet: Fig Suppl 2
Figure Suppl 2B		H1792
		Ctrl	Ctrl	Ctrl	Ctrl	Tram	Tram	Tram	Tram	Mido	Mido	Mido	Mido	Combo	Combo	Combo	Combo
		Animal 1	Animal 2	Animal 3	Animal 4	Animal 1	Animal 2	Animal 3	Animal 4	Animal 1	Animal 2	Animal 3	Animal 4	Animal 1	Animal 2	Animal 3	Animal 4
	Weight at start	21.6	22.2	26.6	24.1	21.2	23.8	19.8	24.2	22.6	23	23.6	22.9	25	21.9	21.3	24.8
	Weight at the end	22.1	22	26.7	23.6	22.1	22.7	18.4	24.6	22	22.7	23	21.4	24.9	21.7	19.9	25.6
	Weight difference (%)	2.31481	-0.900901	0.37594	-2.07469	4.24528	-4.62185	-7.07071	1.65289	-2.65487	-1.30435	-2.54237	-6.55022	-0.4	-0.913242	-6.57277	3.22581
Figure Suppl 2C		H1792 - Annexin V positive cells (%)						H2009 - Annexin V positive cells (%)						A549 - Annexin V positive cells (%)
		Control	Tram	Lest	Combo			Control	Tram	Lest	Combo			Control	Tram	Lest	Combo
	Exp 1	1.16	9.2	1.23	15.9		Exp 1	1.38	1.89	4.03	6.63		Exp 1	0.479	1.99	3.13	6.23
	Exp 2	0.96	8.43	1.41	17.2		Exp 2	1.06	2.04	3.89	7.15		Exp 2	0.658	1.85	2.96	6.69
	Exp 3	1.05	9.11	0.991	17.6		Exp 3	2.14	2.11	3.35	6.96		Exp 3	0.558	2.18	3.01	6.54
		H1568 - Annexin V positive cells (%)						H1993 - Annexin V positive cells (%)						H1437 - Annexin V positive cells (%)
		Control	Tram	Lest	Combo			Control	Tram	Lest	Combo			Control	Tram	Lest	Combo
	Exp 1	4.53	3.14	5.92	6.23		Exp 1	0.498	0.53	0.761	0.929		Exp 1	3.18	1.06	1.45	1.84
	Exp 2	3.36	3.06	5.86	6.42		Exp 2	0.55	0.597	0.8	0.769		Exp 2	3.51	1.04	1.47	1.33
	Exp 3	3.69	2.77	5.31	6.36		Exp 3	0.607	0.524	0.644	0.814		Exp 3	2.64	1.02	1.35	2.09

## Sheet: Fig 3
Figure 3B		Wild-type cell lines					Mutant cell lines
	Cell viability (%)	Trametinib	Mido	Tram-Lest		Cell viability (%)	Trametinib	Mido	Tram-Lest
	H1437 cells	107.936	105.576	120.912		H1792 cells	88.896	104.236	43.068
	H2126 cells	95.724	99.154	91.759		H2009 cells	101.705	106.108	52.557
	H1650 cells	137.04	117.51	98.21		H358 cells	85.777	99.725	40.747
	H1568 cells	90.859	84.735	91.59		A549 cells	101.113	95.782	33.568
	H1993 cells	79.858	91.017	94.657		H23 cells	72.198	91.864	48.707
						HCC44 cells	82.56	94.22	12.66
						CP435 cells	75.88	77.79	64.94
Figure 3C		KRAS mutant cells
	3D cell viability %	Ctrl	Tram	Mido	Combo
	H1792 cells	100	84.1	104.777	46.15
	H2009 cells	100	86.2267	111.46	56.6167
	A549 cells	100	109.98	123.34	42.31
Figure 3E		PDXO
	3D cell viability (%)	Ctrl	Tram	Mido	Combo
	TP60 PDX	100	53.2949	44.9915	7.44382
	TP79 PDX	100	79.3979	81.1446	43.9426
	TP80 PDX	100	71.2337	68.259	43.12
	TP181 PDX	100	66.0994	80.1516	46.4342
	TP126 PDX	100	75.0927	47.8483	23.2927
Figure 3I		H1792 - 2D long-term cell viability (%)						H2009 - 2D long-term cell viability (%)						A549 - 2D long-term cell viability (%)
		Ctrl	Tram	Mido	Combo			Ctrl	Tram	Mido	Combo			Ctrl	Tram	Mido	Combo
	Exp 1	100	59.45	84.58	24.65		Exp 1	100	59.45	84.58	24.65		Exp 1	100	78.77	68.53	29.05
	Exp 2	100	67.47	78.25	31.17		Exp 2	100	67.47	78.25	31.17		Exp 2	100	80.54	70.59	24.79
	Exp 3	100	52.49	63.69	32.03		Exp 3	100	52.49	63.69	32.03		Exp 3	100	81.93	72.46	22.86
Figure 3K		Relative shRNA depletion in H23 cell line
		shRNA against indicated genes
		FGFR1	Renilla	PRKCH	PRKCA	AURKB	MARK2	PKN1	MST1R	CAMK2B	PRKCG	MAPKAPK5	PRKCQ	FER	PIM3	KIT	FLT3	AAK1	GSK3B	PIM1	JAK2	PDK1
	shRNA 1	0.991607	1.08314	0.472859	0.941582	0.613175	0.645257	0.477241	0.711552	0.773205	0.378945	0.452502	0.638201	0.597137	0.98828	1.20404	0.7668	0.785298	1.35843	0.566273	1.47713	0.384393
	shRNA 2	0.602006	1.01244	0.35719	0.722456	0.539918	0.57376	0.950813	1.65914	0.229872	0.365162	1.27414	0.974359	1.11097	0.641579	1.15733	1.00171	0.685252	0.789994	0.440084		0.971637
	shRNA 3	0.115845	1.30311	1.00209	0.228802	0.258393	0.682251	0.912311	0.522615	1.20851	1.54935	1.09896	0.744009	0.666113	0.571993	0.55151	1.37151	0.733943	1.51773	1.72923	0.780711	0.74014
	shRNA 4	0.422735		0.932884	0.664032	0.461119	0.902403	0.425149	0.506034	0.61978	1.11376	0.358794	0.985574	1.12878	1.0098	0.429972	0.847082	0.740062	0.386453	1.00486	1.00574	1.82291
	shRNA 5	0.818375		0.286486	0.865627	1.36442	0.290063	0.899816	0.780357	1.3798	0.751865	1.17489	0.730502	0.490796	0.931398	1.12003	0.806912	2.00378	0.96588	0.939041	0.971796	0.721454
	shRNA 6	0.162226		0.150922	0.267924	0.590984	0.857942	0.966535	0.537208	0.568396	0.623597	0.462522	0.880263	1.23639	1.31684	1.06147	0.77942	0.733	0.706049	1.11374	0.621772	1.32336
Figure 3L		KRAS mutant cell lines
	Cell viability (%)	Ctrl	Tram	Bara	Combo
	H23 cells	100	60.16	81.26	40.15
	H358 cells	100	59.98	63.16	33.26
	HCC44 cells	100	106.41	80.54	54.84
	A549 cells	100	56.59	65.64	35.6
	H1792 cells	100	61.67	81.78	49.41
	H2009 cells	100	59.59	81.57	36.73

## Sheet: Fig Suppl 3
Figure Suppl 3B		KRAS mutant cell lines
	Cell viability (%)	Ctrl	Tram	Mido	Combo
	H1792 cells	100	58.2252	65.3184	37.0963
	H2009 cells	100	61.5922	81.5642	53.352
	A549 cells	100	77.8123	88.8025	48.4189
	HCC44 cells	100	74.0255	100.3	20.7646
	H23 cells	100	86.6748	61.1858	39.6699
	H358 cells	100	102.631	104.751	36.5528
		Mouse mutant KRAS cell lines
Figure Suppl 3C	Cell viability (%)	Ctrl	Tram	Mido	Combo
	KLA Parental cells	100	85.07	96.6	66.57
	KLA -P53KO cells	100	85.66	70.17	48.86
	T1 cells	100	92.3	85.25	56.54
	T2 cells	100	80.52	77.82	55.02
	T3 cells	100	86.23	84.59	62
	G12V 220-1 cells	100	85	83	51
	G12V 220-2 cells	100	85	75	61
	G12V 95 cells	100	80	93	63
Figure Suppl 3D		H1792 - Annexin V positive cells (%)						H2009 - Annexin V positive cells (%)						A549 - Annexin V positive cells (%)
		Ctrl	Tram	Mido	Combo			Ctrl	Tram	Mido	Combo			Ctrl	Tram	Mido	Combo
	Exp 1	0.151	2.01	0.172	5.99		Exp 1	0.16	0.619	0.172	6.12		Exp 1	0.271	1.07	0.391	3.6
	Exp 2	0.178	1.77	0.15	5.95		Exp 2	0.127	0.946	0.25	6.69		Exp 2	0.368	1.16	0.946	3.65
	Exp 3	0.12	1.64	0.599	6.01		Exp 3	0.256	1.03	0.187	4.12		Exp 3			1.74	3.5
Figure Suppl 3E		H1568 - Annexin V positive cells (%)						H1993 - Annexin V positive cells (%)						H1437 - Annexin V positive cells (%)
		Ctrl	Tram	Mido	Combo			Ctrl	Tram	Mido	Combo			Ctrl	Tram	Mido	Combo
	Exp 1	6.01	5.77	6.53	6.8		Exp 1	1.22	2.8	1.99	5.06		Exp 1	5.88	6.7	3.48	3.57
	Exp 2	4.35	5.35	5.15	5.16		Exp 2	1.43	3.83	1.18	4.72		Exp 2	5.71	4.48	2.71	3.31
	Exp 3	4.76	5.19	5.01	7.74		Exp 3	0.875	4.08	0.984	4.98		Exp 3	5.61	4.89	3.62	2.81
Figure Suppl 3G		H1437 - Long-term cell viability (%)						H1568 - Long-term cell viability (%)
		Ctrl	Tram	Mido	Combo			Ctrl	Tram	Mido	Combo
	Exp 1	100	81.6	87.66	100.53		Exp 1	100	113.25	72.57	77.36
	Exp 2	100	95.65	91.45	89.63		Exp 2	100	113.09	68.97	61.13
	Exp 3	100	72.17	89.1	82.7		Exp 3	100	110.9	87.59	81.27
Figure Suppl 3H		H1792				H2009				A549
	Cell viability (%)	Par Ctrl	TR Tram		Cell viability (%)	Par Ctrl	TR Tram		Cell viability (%)	Par Ctrl	TR Tram
	Exp 1	102.342	98.2052		Exp 1	105.189	81.5691		Exp 1	102.685	89.8298
	Exp 2	98.6687	86.5243		Exp 2	109.06	90.9475		Exp 2	95.1692	101.194
	Exp 3	98.9889	100.715		Exp 3	85.7508	58.7393		Exp 3	102.146	106.816
Figure Suppl 3I	Cell viability (%)	Tram +									Tram -
	H1792 TR cells	106.253	88.3532	105.823	107.112	88.7828	102.387	87.494	113.986	99.8091	132.528	151.146	142.006	146.576	159.778	125.757	143.191	132.189	129.82
	H2009 TR cells	167.566	92.3684	104.507	84.079	94.1447	90.2961	87.0395	91.7763	88.2237	85.4985	234.988	256.496	208.967	229.943	160.642	199.939	160.111	135.948
	A549 TR cells	93.1773	107.486	105.007	99.4867	99.2614	102.867	93.8533	104.219	94.642	103.202	113.346	127.238	133.633	116.764	125.364	111.361	114.007	106.069
Figure Suppl 3J		Relative shRNA depletion in H23 cell line
		shRNA against indicated genes
		Renilla	MARK4	PRKCI	TBK1	MARK3	PKN2	PRKCE	MINK1	PKN3	PIM2	PRKCD	FES	PDGFRA	NTRK3	NTRK1	SYK	PRKCZ	NTRK2	PDGFRB
	shRNA 1	1.08314	0.807277	2.00054	1.35897	0.825327	0.535763	0.420082	2.44035	0.644099	0.549945	2.75161	1.20763	1.96656	0.980451	1.89452	0.53425	0.180908	2.39452	0.888336
	shRNA 2	1.01244	1.75689	0.464938	0.829296	1.69055	0.922841	0.940256	1.41421	0.932181	1.34578	0.583857	0.4009	0.624964	3.53541	0.468358	0.970216	3.74083	0.744096	3.80599
	shRNA 3	1.30311	0.368292	0.539899	1.03954	0.964577	0.777804	2.34757	0.338301	1.73957	2.08674	0.946178	2.36687	1.54481	0.326401	0.723993	0.747474	1.82706	0.79847	0.696967
	shRNA 4		0.50917	0.50503	1.31864	0.839923	1.06665	1.24734	0.883492	0.785722	0.522867	1.0664	0.970263	0.614057	0.620401	0.472559	0.486198	0.626992	0.664852	2.90903
	shRNA 5		2.47571	2.07745	1.43127	1.40442	1.04789	1.47781	1.20002	2.08858	0.886211	0.634609	0.999192	2.1835	0.368768	3.36197	2.28607	2.12748	4.0204	0.928748
	shRNA 6		0.467805	0.942713	0.76676	1.04815	2.43885	0.470923	0.812736	1.046	1.88978	1.2788	1.40553	0.653831	1.41328	1.5259	3.59834	0.437884		1.52713

## Sheet: Fig 4
Figure 4A		Mutan KRAS cell lines
	Cell viability (%)	Ctrl	Soto	Mido	Combo
	H23 cells	100	84.97	80.24	40.04
	H358 cells	100	97.35	79.8	46.64
	H1792 cells	100	98.78	99.98	46.68
	HCC44 cells	100	102.02	79.24	35.4
	CP435 cells	100	77.2	79.33	58.23
Figure 4B		Mutan KRAS cell lines
	3D cell viability (%)	Ctrl	Soto	Mido	Combo
	H1792 cells	100	59.75	65.08	34.06
	H358 cells	100	46.06	57.95	39.83
	HCC44 cells	100	62.63	59.08	29.19
Figure 4D		PDXO
	3D cell viability (%)	Ctrl	Soto	Mido	Combo
	TP60 cells	100	59.7099	44.9915	15.3766
	TP79 cells	100	70.2033	81.1446	39.2417
	TP80 cells	100	86.3574	68.259	50.4206
	TP181 cells	100	87.0777	80.1516	52.318
	TP126 cells	100	106.237	47.8483	36.3918
		Mutan KRAS cell lines
Figure 4E	Cell viability (%)	Ctrl	Soto (S)	Mido (M)	Tram (T)	Afati (A)	SM	ST	SA
	H23 cells	100	102	80	69	111	40	57	87
	H358 cells	100	98	80	78	99	47	82	64
	H1792 cells	100	98	100	90	92	35	88	94
	HCC44 cells	100	97	79	73	89	47	61	52
	CP435 cells	100	89	79	78	85	58	78	72
Figure 4F	3D cell viability (%)	Ctrl	Soto (S)	Mido (M)	Tram (T)	Afati (A)	SM	ST	SA
	H1792 cells	100	56.16	65.08	76.88	85.97	34.06	35.22	34.37
	HCC44 cells	100	62.79	59.08	66.55	80.71	29.19	40.38	50.57
	H358 cells	100	62.53	57.95	78.32	95.72	39.83	43.47	42.92
Figure 4H		Mutan KRAS cell lines - Long-term cell viability (%)
	Cell viability (%)	Ctrl	Soto	Mido	Combo
	H1792 cells	100	83.51	94.28	38.32
	HCC44 cells	100	77.04	87.4	18.05
	H358 cells	100	76.93	94.04	30.26
	H23 cells	100	101.06	70.78	19.52
		Mutan KRAS cell lines
Figure 4K	Cell viability (%)	Ctrl	Soto	Bara	Combo
	H23 cells	100	75.48	82.96	44.96
	H358 cells	100	81.14	77.17	52.52
	H1792 cells	100	51.39	66.03	33.74
	HCC44 cells	100	81.04	73.63	46.45

## Sheet: Fig Suppl 4
Figure Suppl 4A		Cell viability (%)
	KRASi [nM]	HCC44						H358						H23						H1792						CP435
	0	96.177	102.268	102.945	100.689	98.659	99.261	114.38	95.902	98.956	96.513	95.291	98.956	106.553	95.583	101.014	101.122	96.343	99.385	102.076	96.32	102.506	105.342	89.532	104.225	99.247	98.117	102.636
	0.0244141	97.08	102.87	98.433	105.276	105.728	97.757	103.08	89.947	93.459	108.272	101.705	104.912	98.19	102.86	111.55	109.377	99.276	95.692	109.81	74.323	82.142	108.263	84.978	103.022
	0.244141	101.291	98.358	104.9	103.547	103.772	99.937	89.183	94.222	101.705	90.71	90.71	107.203	97.429	97.321	104.164	100.797	101.883	98.516	108.521	104.31	103.967	104.396	83.861	104.654	109.091	105.218	100.538
	2.441	96.253	98.283	95.726	102.87	101.892	98.133	95.291	87.045	101.553	97.735	97.735	94.07	100.905	98.95	105.576	108.726	109.92	96.017	85.15	94.859	100.702	78.534	101.991	115.309	112.157	111.512	107.961
	9.766	99.185	103.547	102.72	99.862	102.118	97.531	85.976	97.888	91.626	101.553	99.72	92.084	94.171	90.369	89.175	86.35	98.516	97.864	110.497	100.186	108.693	101.905	110.411	111.098	115.062	113.287	116.998
	39.063	101.441	96.929	102.193	103.02	102.344	97.531	73.454	64.749	70.4	68.872	76.813	73.607	76.792	77.118	82.657	96.017	92.107	86.568	100.444	94.343	104.139	100.444	94.429	89.789	112.157	116.514	108.123
	156.25	101.968	99.261	97.681	102.569	103.772	97.681	50.242	43.064	51.005	49.631	60.779	47.035	69.623	73.425	86.894	85.264	91.238	77.987	88.587	88.672	100.444	106.544	99.671	113.676	107.639	112.318	96.342
	625	101.441	97.305	97.23	101.216	102.945	96.328	37.109	39.247	38.178	41.537	41.843	43.37	78.747	84.938	84.83	75.272	85.373	81.68	100.358	103.022	99.842	98.554	100.1	101.991	102.474	109.414	97.633
	2500	97.757	101.216	95.05	101.592	103.622	95.275	31.917	32.985	32.833	36.04	34.36	32.375	79.073	86.894	83.418	85.264	73.425	83.201	82.744	94.086	89.875	97.007	97.78	106.716	112.641	111.512	109.898
	10000	97.531	96.328	92.643	87.154	93.17	84.973	36.04	35.887	34.971	34.513	34.665	35.887	64.301	64.301	53.765	54.743	65.822	56.698	102.248	95.374	101.131	96.406	105.513	72.433	103.12	113.125	110.866
Figure Suppl 4C	Cell viability (%)	Ctrl	Soto	Mido	Combo
	H23	100	57.4885	94.1985	40.5344
	H358	100	55.7588	82.1525	42.6717
	H1792	100	59.6979	55.5972	40.726
	HCC44	100	58.0702	64.5614	35.3333
		Mouse cell lines
Figure Suppl 4F	Cell viability (%)	Ctrl	Soto	Mido	Combo
	T1	100	91.76	84.24	58.45
	T2	100	88.62	78.36	54.36
	T3	100	86.86	74.02	55.36
Figure Suppl 4L		Cell viability (%)
	KRASi [nM]	H23 Res						H23 Par						H358 Par						H358 Res
	0	94.082	103.234	102.624	105.308	100.549	94.204	91.703	90.684	96.507	106.259	104.512	110.335	87.578	93.901	98.475	105.336	108.7	106.009	60.733	87.436	92.871	111.067	126.9	120.993
	0.0244141													91.48	99.013	100.493	101.166	104.395	103.722	79.874	94.289	98.07	105.868	111.54	112.958
	0.244141													88.655	93.632	99.148	100.762	101.839	104.395	102.087	99.252	105.396	112.249	132.099	119.338
	2.441													88.386	94.709	102.511	103.453	105.336	99.955	98.779	97.125	106.577	118.629	127.846	128.082
	9.766	101.769	101.891	103.6	98.109	102.379	103.234	88.646	91.412	97.089	94.76	102.183	102.038	96.188	96.054	97.399	99.686	107.623	113.004	93.108	98.543	107.523	119.811	124.537	115.794
	39.063	101.647	104.332	103.966	105.674	102.99	102.135	82.533	89.229	96.361	97.089	94.032	93.886	93.632	94.843	93.229	93.901	103.318	99.686	84.837	86.727	96.889	103.742	98.779	93.108
	156.25	98.353	99.939	102.013	106.04	106.772	106.284	78.02	86.754	81.514	83.115	91.412	97.089	62.018	66.054	64.574	69.148	71.57	74.664	74.439	72.312	78.456	79.165	85.545	94.053
	625	89.567	100.671	101.037	98.231	102.99	105.308	79.185	86.9	83.261	89.52	84.134	84.425	50.045	50.583	51.794	52.735	56.233	60	63.332	70.658	65.459	66.168	74.202	77.038
	2500	99.207	103.966	100.427	104.454	108.847	106.65	76.419	88.937	91.266	95.342	90.975	98.108	43.991	46.009	47.085	47.892	52.063	55.022	64.277	64.986	72.548	74.675	71.13	79.165
	10000	101.037	102.502	100.183	102.99	104.332	108.359	71.033	78.603	71.761	82.824	78.894	69.287	45.74	51.256	48.7	50.045	53.946	55.157	65.459	63.096	68.531	69.24	69.949	69.004
	20000	87.614	91.275	90.299	89.689	92.862	91.885	46.725	48.617	45.415	50.218	48.472	40.902

## Sheet: Fig 5
Figure 5A		H1792 - Tumor volume change (%)
		H1792 Ctrl								H1792 Tram								H1792 Mido								H1792 Combo
	Time	Tumor 1	Tumor 2	Tumor 3	Tumor 4	Tumor 5	Tumor 6	Tumor 7	Tumor 8	Tumor 1	Tumor 2	Tumor 3	Tumor 4	Tumor 5	Tumor 6	Tumor 7	Tumor 8	Tumor 1	Tumor 2	Tumor 3	Tumor 4	Tumor 5	Tumor 6	Tumor 7	Tumor 8	Tumor 1	Tumor 2	Tumor 3	Tumor 4	Tumor 5	Tumor 6	Tumor 7	Tumor 8
	0	0	0	0	0	0	0	0	0	0	0	0	0	0	0	0	0	0	0	0	0	0	0	0	0	0	0	0	0	0	0	0	0
	3	2.89274	16.7859	25.4478	26.9853	98.738	73.6372	73.913	3.51824	-52.2396	-51.4902	-28.7222	-14.9415	-1.81426	-50.8752	-16.5141	-21.5709	84.9519	121.951	-14.3857	53.4813	35.9242	53.1718	89.6191	61.3505	-55.5268	-28.6412	-40.959	-34.9019	-35.8394	-33.3284	-49.7177	-67.5868
	7	65.0361	80.4234	179.32	128.92	315.875	300.772	93.9085	50.5159	-50.5695	-38.4597	14.3127	-35.1855	7.65171	-19.8011	33.7981	71.5764	218.48	297.103	56.4602	255.914	241.876	210.439	291.19	160.268	-76.3025	-48.233	-11.3979	1.45552	-33.8193	-6.99563	-41.8515	-64.3853
	10	298.42	264.137	134.526	162.425	422.265	417.994	198.961	150.214	5.51811	26.5153	131.923	17.729	124.155	52.616	43.9414	141.692	462.432	425.313	140.748	190.424	349.755	408.35	450.241	211.084	-77.5847	-34.075	-42.8557	-8.16922	-69.157	-36.2066	-49.6863	-73.4707
	14	302.322	493.704	284.738	351.377	1072.62	411.238	425.948	354.864	132.341	232.589	187.143	193.428	610.473	413.373	117.876	141.303	778.143	760.491	471.661	281.565	357.825	1260.94	687.884	291.774	-25.8028	97.5104	-60.9336	-0.529829	-53.6112	26.5898	-37.6775	-68.835
	17	222.218	940.853	477.385	948.143	1157.84	358.804	932.295	756.272	320.002	424.553	88.4729	260.777	781.02	531.002	338.197	239.676	686.097	786.247	610.413	392.894	637.806	2045.28	459.851	413.752	-43.4898	167.507	-7.05724	7.47852	-24.7907	31.2827	-38.0215	-64.1244
Figure 5B		A549 - Tumor volume change (%)
		A549 CTL								A549 TRAM								A549 MIDO								A549 COMBO
	Time	Tumor 1	Tumor 2	Tumor 3	Tumor 4	Tumor 5	Tumor 6	Tumor 7	Tumor 8	Tumor 1	Tumor 2	Tumor 3	Tumor 4	Tumor 5	Tumor 6	Tumor 7	Tumor 8	Tumor 1	Tumor 2	Tumor 3	Tumor 4	Tumor 5	Tumor 6	Tumor 7	Tumor 8	Tumor 1	Tumor 2	Tumor 3	Tumor 4	Tumor 5	Tumor 6	Tumor 7	Tumor 8
	0	0	0	0	0	0	0	0	0	0	0	0	0	0	0	0	0	0	0	0	0	0	0	0	0	0	0	0	0	0	0	0	0
	3	100	45	-14	84	7	57	-12	60	274	121	84	30	52	43	78	71	-29	17	-28	-10	59	-29	-38	-4	-19	-50	-9	50	-77	-84	5	-40
	7	463	71	35	149	5	60	24	65	294	145	46	71	21	101	79	-35	4	21	12	-25	74	12	-1	46	27	-40	-1	43	-38	-3	113	24
	11	1480	97	106	160	11	57	32	133	384	203	51	82	63	43	62	-8	37	90	-38	19	108	7	14	119	-40	-42	-32	8	-47	-65	33	22
	14	1528	150	103	136	44	60	36	143	414	182	57	119	64	29	66	-21	33	45	-33	5	155	10	14	121	-54	-57	-48	-30	-72	-70	-40	-21
	18	2610	180	160	145	103	32	76	144	493	155	159	136	71	74	77	7	74	100	-39	35	126	64	15	113	-10	-67	-36	-37	-61	-53	-43	2
Figure 5C		H1792 Ctrl -Tumor volume change (%)								H1792 Tram -Tumor volume change (%)								H1792 Mido -Tumor volume change (%)								H1792 Combo -Tumor volume change (%)
		Tumor 1	Tumor 2	Tumor 3	Tumor 4	Tumor 5	Tumor 6	Tumor 7	Tumor 8	Tumor 1	Tumor 2	Tumor 3	Tumor 4	Tumor 5	Tumor 6	Tumor 7	Tumor 8	Tumor 1	Tumor 2	Tumor 3	Tumor 4	Tumor 5	Tumor 6	Tumor 7	Tumor 8	Tumor 1	Tumor 2	Tumor 3	Tumor 4	Tumor 5	Tumor 6	Tumor 7	Tumor 8
		1157.84	948.143	940.853	932.295	756.272	477.385	358.804	222.218	781.02	531.002	424.553	338.197	320.002	260.777	239.676	88.4729	2045.28	786.247	686.097	637.806	610.413	459.851	413.752	392.894	167.507	31.2827	7.47852	-7.05724	-24.7907	-38.0215	-43.4898	-64.1244
Figure 5D		A549 CTL - Tumor volume change (%)								A549 TRAM - Tumor volume change (%)								A549 MIDO - Tumor volume change (%)								A549 COMBO - Tumor volume change (%)
		Tumor 1	Tumor 2	Tumor 3	Tumor 4	Tumor 5	Tumor 6	Tumor 7	Tumor 8	Tumor 1	Tumor 2	Tumor 3	Tumor 4	Tumor 5	Tumor 6	Tumor 7	Tumor 8	Tumor 1	Tumor 2	Tumor 3	Tumor 4	Tumor 5	Tumor 6	Tumor 7	Tumor 8	Tumor 1	Tumor 2	Tumor 3	Tumor 4	Tumor 5	Tumor 6	Tumor 7	Tumor 8
		2609.79	180.404	160.049	144.973	144.321	103.058	76.2752	31.509	493.19	159.259	155.092	136.105	77.0932	74.4059	70.8555	6.61768	125.637	112.728	100.3	73.5719	63.5942	34.5074	14.7982	-38.5596	1.98381	-10.4538	-36.2249	-36.6077	-43.3203	-53.0093	-61.3524	-67.4721
Figure 5E		H1792 TR - Tumor volume change (%)
		H1792 TR Tram								H1792 TR Tram+Mido
	Time	Tumor 1	Tumor 2	Tumor 3	Tumor 4	Tumor 5	Tumor 6	Tumor 7	Tumor 8	Tumor 1	Tumor 2	Tumor 3	Tumor 4	Tumor 5	Tumor 6	Tumor 7	Tumor 8
	0	0	0	0	0	0	0	0	0	0	0	0	0	0	0	0	0
	3	102.663	71.3844	110.065	39.8297	48.6502	69.3701	0.985436	67.8604	26.525	24.4583	5.6964	-30.6057	57.4627	24.3248	23.0682	44.5695
	7	180.779	140.586	397.838	123.028	108.48	283.28	139.073	373.929	112.687	41.3378	21.6797	-34.5896	164.663	228.403	122.673	186.635
	10	190.514	201.459	528.254	182.436	129.268	281.741	144.917	403.291	434.809	130.251	57.8325	-13.8889	90.5463	189.565	157.153	329.866
	14	233.792	285.74	862.721	199.476	323.002	434.248	197.997	457.718	429.154	285.474	283.3	6.06279	76.0726	145.864	100.055	250.426
Figure 5F		H1792 TR - Tumor volume change (%)
		H1792 TR Tram								H1792 TR Tram+Mido
		Tumor 1	Tumor 2	Tumor 3	Tumor 4	Tumor 5	Tumor 6	Tumor 7	Tumor 8	Tumor 1	Tumor 2	Tumor 3	Tumor 4	Tumor 5	Tumor 6	Tumor 7	Tumor 8
		862.721	457.717	434.248	323.002	285.74	233.792	199.476	197.997	429.154	285.474	283.3	250.426	145.864	100.055	76.0726	6.06279
Figure 5G		H1792 - Tumor volume change (%)
		Ctrl								Soto										Mido										Combo
	Time	Tumor 1	Tumor 2	Tumor 3	Tumor 4	Tumor 5	Tumor 6	Tumor 7	Tumor 8	Tumor 1	Tumor 2	Tumor 3	Tumor 4	Tumor 5	Tumor 6	Tumor 7	Tumor 8	Tumor 9	Tumor 10	Tumor 1	Tumor 2	Tumor 3	Tumor 4	Tumor 5	Tumor 6	Tumor 7	Tumor 8	Tumor 9	Tumor 10	Tumor 1	Tumor 2	Tumor 3	Tumor 4	Tumor 5	Tumor 6	Tumor 7	Tumor 8
	0	0	0	0	0	0	0	0	0	0	0	0	0	0	0	0	0	0	0	0	0	0	0	0	0	0	0	0	0	0	0	0	0	0	0	0	0
	3	-29.793	18.8652	10.8025	14.3758	77.8274	31.0414	11.9757	31.744	-47.2837	-67.3708	-14.7727	-61.7156	-48.495	-50.7576	-52.214	-26.7396	-63.771	-55.6311	12.2345	7.15807	25.8929	30.0813	17.4738	11.1467	17.1026	35.4533	36.2897	76.2943	-57.3754	-70.5297	-49.7653	-59.0083	-57.7393	-57.1774	-63.2687	-52.8497
	6	14.0414	24.2553	37.5	53.3417	57.1429	32.51	61.5198	78.968	-45.4728	-41.134	-14.0152	-61.2391	-19.7324	-42.0163	-35.5166	-26.4414	-17.7778	-30.9146	26.0833	42.1389	49.1071	54.5732	61.4529	67.9052	18.9135	51.2855	41.6112	95.0954	-50	-69.6243	-69.8748	-55.9229	-48.2688	-46.6129	-65.2064	-50.2591
	10	62.2862	39.5745	137.114	119.609	124.182	89.2523	117.447	190.202	35.8149	-44.8027	-14.2045	-54.4877	-41.2207	-27.7389	-20.2952	7.45527	0.13468	-11.9426	72.1325	114.487	140.536	75.3049	148.364	87.3158	61.5694	96.3464	115.299	93.3697	-60.1221	-79.8551	-69.8748	-57.8512	-47.9633	-53.7097	-76.8324	-51.0881
	13	57.6058	102.837	175.231	178.436	194.271	130.174	137.629	209.993	19.7854	-39.6887	-12.3106	-34.8689	-31.8562	2.21445	-2.39852	38.3698	60.3367	14.2101	217.077	187.388	150	83.7398	214.987	150.865	97.3843	160.352	187.288	139.055	-56.8159	-65.0973	-70.5008	-46.3361	-33.0957	-32.5806	-81.4659	-63.9378
	17	145.991	272.606	371.51	255.639	341.204	219.922	238.935	351.752	88.9433	-36.1243	10.8137	-15.0809	2.97065	15.4903	0.201185	119.98	18.6921	51.6926	427.978	253.552	335.669	194.661	721.046	331.904	189.246	189.741	376.233	299.849	-46.7018	-54.3614	-49.8515	-48.6191	-8.82607	5.95427	-76.089	-55.7357
	20	179.492	377.664	548.811	502.994	513.656	352.732	314.111	449.386	159.995	-25.5345	0.0276364	-28.2886	12.5285	94.2335	27.1646	341.186	34.6184	103.814	586.96	224.811	238.931	390.753	695.354	512.021	247.015	200.665	437.434	390.959	-31.9116	-22.1081	-31.8692	-47.6077	-2.49807	51.5993	-82.2266	-60.7127
Figure 5H		H358 - Tumor volume change (%)
		Ctrl														Soto												Mido												Combo
	Time	Tumor 1	Tumor 2	Tumor 3	Tumor 4	Tumor 5	Tumor 6	Tumor 7	Tumor 8	Tumor 9	Tumor 10	Tumor 11	Tumor 12	Tumor 13	Tumor 14	Tumor 1	Tumor 2	Tumor 3	Tumor 4	Tumor 5	Tumor 6	Tumor 7	Tumor 8	Tumor 9	Tumor 10	Tumor 11	Tumor 12	Tumor 1	Tumor 2	Tumor 3	Tumor 4	Tumor 5	Tumor 6	Tumor 7	Tumor 8	Tumor 9	Tumor 10	Tumor 11	Tumor 12	Tumor 1	Tumor 2	Tumor 3	Tumor 4	Tumor 5	Tumor 6	Tumor 7	Tumor 8	Tumor 9	Tumor 10
	0	0	0	0	0	0	0	0	0	0	0	0	0	0	0	0	0	0	0	0	0	0	0	0	0	0	0	0	0	0	0	0	0	0	0	0	0	0	0	0	0	0	0	0	0	0	0	0	0
	3	79	53	66.6	52.8	61.8	32.4	28.4	76.9	38.9	66.7	27.4	23.3	36.2	-3.3	15.3	-13.4	0.6	48.2	-10.9	43.4	45.1	-28.4	-38.1	40.4	-9.8	20.2	19.5	31	14.4	19.3	72.6	41	-17.1	34.7	-19.2	-12.4	19.3	45.1	-31.6	-33.6	-28.6	-38.7	-31.8	-31.8	-60	-38.2	-42.2	-58.1
	6	104.7	108.3	81	133.3	108	71	101.5	129.7	67.3	128.1	49.4	47.9	109.3	95.7	40.9	-13.5	2	51.8	18	24	40.4	-32.5	-17	62.3	2.9	20.3	62.4	57.4	94.7	59.8	169.2	39.7	63.8	206.2	32	72.8	92.8	115.6	-29.3	1.7	-20.7	-18.2	-19.3	-32.9	-48.2	-12	-23	-36.2
	9	191	172.5	150.4	235.6	207.7	184.2	192.3	261.8	117.1	192.1	141.4	182.9	204.7	114	30.7	-0.8	24.8	68.8	21.6	63.5	39.7	-32.8	11.7	114.7	14.6	-22	124.5	127.3	139.2	117	217.1	77	113.4	242.4	108.8	143.4	166.6	194.3	-33.7	-16.7	-27.7	-20.7	10.4	-41.5	-46	-7.4	-12.8	-42.8
	12	366.1	212	285.6	233.8	339.6	249.3	287.1	300.2	255.6	293.7	126.9	302.9	370	302.2	59	-1.6	62.5	97.6	39.8	111.2	73.5	-6.3	27.5	164.7	18.5	84.7	391	139.2	241.5	175.1	261.3	156.7	195.5	331.3	192.5	262.7	329.8	402.2	-21.4	-19.6	-0.6	-11.1	-6.8	-37.2	-44.8	0.1	-4	-23.3
	15	523.1	233.6	214.4	267.9	562.8	249.8	442.8	375	438.7	618.5	261.4	435.4	399	466.6	106.2	43.1	65.2	175.9	125	140.5	180.7	-18.8	45.6	182.2	123.5	96.1	491.3	164.8	231.4	329.8	304.3	186.7	260	365.1	280.2	330.5	292.1	366	-43	0.4	-7.1	-6	2.5	-38.2	-19.6	-20.1	-1.8	-33.6
	18	310.5	301.9	216.9	282.6	539.7	303.7	663.2	411	592.7	551.6	391.8	625	324.2	731.3	150.3	45.7	85.7	85.8	110.8	201.8	266.2	-1.9	91.7	262.1	67	72.1	260.4	226.3	236.2	215.5	339.5	160.7	375.4	297.1	410.7	556.8	348.4	364.6	-28.4	-1.6	-6.2	24	-21.5	-36.4	-17.1	-3.3	-29	-5.9
	20	250.4	295.5	357.5	319.9	598.5	344.7	728.9	375.1	553.2	557.9	386.3	729	342.3	772.3	186.7	115.2	92.1	167.9	94	163.9	255.7	-2.7	54.9	386	62.6	62.2	254.7	180.5	204.3	182.7	358	238.2	406.9	313.3	534.4	591.2	335.6	282.1	-14.4	0.9	-10.3	8.2	-30.2	-34.6	-28	-14.1	-6.7	-6
Figure 5I		H1792 - Tumor volume change (%)
		Ctrl								Soto										Mido										Combo
		Tumor 1	Tumor 2	Tumor 3	Tumor 4	Tumor 5	Tumor 6	Tumor 7	Tumor 8	Tumor 1	Tumor 2	Tumor 3	Tumor 4	Tumor 5	Tumor 6	Tumor 7	Tumor 8	Tumor 9	Tumor 10	Tumor 1	Tumor 2	Tumor 3	Tumor 4	Tumor 5	Tumor 6	Tumor 7	Tumor 8	Tumor 9	Tumor 10	Tumor 1	Tumor 2	Tumor 3	Tumor 4	Tumor 5	Tumor 6	Tumor 7	Tumor 8
		548.811	513.656	502.994	449.386	377.664	352.732	314.111	179.492	341.186	159.995	103.814	94.2335	34.6184	27.1646	12.5285	0.0276364	-25.5345	-28.2886	695.354	586.96	512.021	437.434	390.959	390.753	247.015	238.931	224.811	200.665	51.5993	-2.49807	-22.1081	-31.8692	-31.9116	-47.6077	-60.7127	-82.2266
Figure 5J		H358 - Tumor volume change (%)
		Ctrl														Soto												Mido												Combo
		Tumor 1	Tumor 2	Tumor 3	Tumor 4	Tumor 5	Tumor 6	Tumor 7	Tumor 8	Tumor 9	Tumor 10	Tumor 11	Tumor 12	Tumor 13	Tumor 14	Tumor 1	Tumor 2	Tumor 3	Tumor 4	Tumor 5	Tumor 6	Tumor 7	Tumor 8	Tumor 9	Tumor 10	Tumor 11	Tumor 12	Tumor 1	Tumor 2	Tumor 3	Tumor 4	Tumor 5	Tumor 6	Tumor 7	Tumor 8	Tumor 9	Tumor 10	Tumor 11	Tumor 12	Tumor 1	Tumor 2	Tumor 3	Tumor 4	Tumor 5	Tumor 6	Tumor 7	Tumor 8	Tumor 9	Tumor 10
		772.276	728.963	728.883	598.469	557.912	553.203	386.338	375.126	357.5	344.745	342.251	319.94	295.521	250.446	385.956	255.655	186.743	167.873	163.857	115.203	93.9609	92.0697	62.6026	62.2322	54.8995	-2.7042	591.219	534.414	406.893	357.969	335.588	313.277	282.071	254.703	238.16	204.298	182.681	180.473	8.22807	0.912374	-6.04022	-6.70337	-10.2676	-14.1046	-14.4257	-14.7861	-27.9978	-30.2432
Figure 5K		H358 SR - Tumor volume change (%)
		SR - Soto										SR - Soto+Mido
	Time	Tumor 1	Tumor 2	Tumor 3	Tumor 4	Tumor 5	Tumor 6	Tumor 7	Tumor 8	Tumor 9	Tumor 10	Tumor 1	Tumor 2	Tumor 3	Tumor 4	Tumor 5	Tumor 6	Tumor 7	Tumor 8	Tumor 9	Tumor 10
	0	0	0	0	0	0	0	0	0	0	0	0	0	0	0	0	0	0	0	0	0
	3	21.67	26.51	83.96	23.72	30.05	35.07	-26.32	90.08	63.6	25.21	98.14	8.97	7.61	307.93	19.06	42.96	35.65	8.75	35.38	69.9
	7	46.7	52.98	88.16	37.34	97.32	81.78	1.68	137.44	112.91	42.64	38.65	-5.31	22.23	38.49	39.7	129.21	54.4	44.74	41.35	103.13
	10	64.67	111.88	74.01	77.86	130.2	105.44	96.84	203.63	134.47	50.64	23.09	0.58	28.58	47.95	11.15	106.9	51.16	44.52	34.92	87.3
	14	92.21	128.76	123.61	78.77	225.57	153.29	134.39	286.27	160.65	100.18	85.96	28.26	60.14	95.42	51.6	159.01	70.84	85.51	47.97	90.05
	17	107.71	169.6	86.95	103.33	303.47	162.27	290.38	290.35	159.87	98.09	98.34	23.85	63.34	77.15	67.19	134.06	75.34	79.85	37.34	62.04
	18	86.5	222.44	93.42	109.73	293.13	176.29	351.89	295.17	189.76	104.86	106.73	42.79	84.63	64.71	51.04	160.79	103.11	86.76	47.57	54.96
Figure 5L		H358 SR - Tumor volume change (%)
		SR - Soto										SR - S+M
		Tumor 1	Tumor 2	Tumor 3	Tumor 4	Tumor 5	Tumor 6	Tumor 7	Tumor 8	Tumor 9	Tumor 10	Tumor 1	Tumor 2	Tumor 3	Tumor 4	Tumor 5	Tumor 6	Tumor 7	Tumor 8	Tumor 9	Tumor 10
		351.89	295.17	293.13	222.44	189.76	176.29	109.73	104.86	93.42	86.5	160.79	106.73	103.11	86.76	84.63	64.71	54.96	51.04	47.57	42.79
[truncated: 2 more columns]

## Sheet: Fig 6
Figure 6A		GEM - Tumor volume change (%) - Day 28
		Ctrl									Midostaurin							Sotorasib								Combo
		Tumor 1	Tumor 2	Tumor 3	Tumor 4	Tumor 5	Tumor 6	Tumor 7	Tumor 8	Tumor 9	Tumor 1	Tumor 2	Tumor 3	Tumor 4	Tumor 5	Tumor 6	Tumor 7	Tumor 1	Tumor 2	Tumor 3	Tumor 4	Tumor 5	Tumor 6	Tumor 7	Tumor 8	Tumor 1	Tumor 2	Tumor 3	Tumor 4	Tumor 5	Tumor 6	Tumor 7
		1550	755	350	329	206	197	98	75	66	675	502	366	254	213	209	90	182	120	8	-7	-19	-30	-42	-47	-42	-44	-60	-65	-78	-82	-94
Figure 6B		GEM - Tumor volume change (%) - Day 42
		Sotorasib								Combo
		Tumor 1	Tumor 2	Tumor 3	Tumor 4	Tumor 5	Tumor 6	Tumor 7	Tumor 8	Tumor 1	Tumor 2	Tumor 3	Tumor 4	Tumor 5	Tumor 6	Tumor 7
		418	232	225	220	182	157	133	-19	-26	-44	-64	-73	-76	-100	-100
		T1
Figure 6D	CD8 staining	Ctrl	Soto	Mido	Combo
	Image 1	98.5853	202.596	206.644	193.585
	Image 2	79.4892	151.101	182.085	307.86
	Image 3	73.1984	140.07	63.1412	221.982
	Image 4	65.282	106.602	59.1341	180.409
	Image 5	136.934	193.925	113.581	478.626
	Image 6	201.621	134.014	123.2	420.225
	Image 7	130.038		85.8816
	Image 8	95.8316		68.0812
	Image 9	58.2113		49.8131
	Image 10	60.8085		67.7465

[truncated: 10 more sheets: Fig Suppl 5, Fig 7 HeatmapSelectedGOTop100, Fig Suppl 6, Fig 8, Fig Suppl 7, WB - Fig 2, WB - Fig 3, WB - Fig 4, WB - Fig 7, WB - Fig 8]
